# Supplementary material for: Mass-Synthesized Solution-Processable Polyimide Gate Dielectrics for Electrically Stable Operating OFETs and Integrated Circuits
Source: Polymers (Basel). 2021 Oct 28;13(21):3715. doi: 10.3390/polym13213715 (PMC8586921; doi:10.3390/polym13213715)
Supplement: Supplementary file 1 [file polymers-13-03715-s001.zip]

Archive with 1 entries (1 files):
- polymers-1417415-supplementary.pdf
